# Supplementary material for: Transcriptomics integrated with metabolomics reveals the effect of cold stress on rice microspores
Source: BMC Plant Biol. 2023 Oct 27;23:521. doi: 10.1186/s12870-023-04530-2 (PMC10605337; doi:10.1186/s12870-023-04530-2)
Supplement: Supplementary file 2 — Supplementary Material 2: Supplemental data 1 Data of four DEMs in rice microspores under cold stress [file 12870_2023_4530_MOESM2_ESM.xlsx]

## Sheet: Sheet1
Supplemental data 1 Data of four DEMs in rice microspores under cold stress
Dataclass	ID	m/z	Retention time (min)	Average RI	Ion mode	Metabolites	Compound ID	Super Class	Class	Sub Class	kegg	Score	Fragmentation Score	Adducts	Formula	Mass Error (ppm)	VIP	P-value	adj.P-value	log2(FC)	FC	average(Rice10d)	average(Rice0d)	Rice10d-1	Rice10d-2	Rice10d-3	Rice10d-4	Rice10d-5	Rice10d-6	Rice0d-1	Rice0d-2	Rice0d-3	Rice0d-4	Rice0d-5	Rice0d-6
LC	0.73_147.0529n	148.06	0.7339		pos	O-Acetylserine	HMDB0003011	Organic acids and derivatives	Carboxylic acids and derivatives	Amino acids, peptides, and analogues	C00979	47.7	46.8	M+H-H2O, M+H	C5H9NO4	-1.68098	12.8631	8.59861e-12	2.84704e-09	2.14097	4.41058	6.04909e+06	1.37149e+06	6.44634e+06	5.58033e+06	5.84563e+06	6.12473e+06	5.96126e+06	6.33627e+06	1.27121e+06	1.32789e+06	1.43827e+06	1.3583e+06	1.4301e+06	1.4032e+06
LC	11.57_365.2693m/z	365.269	11.5669		neg	Adipostatin A	HMDB0031009	Benzenoids	Phenols	Benzenediols	C10809	45.1	30.1	M+FA-H	C21H36O2	-1.45933	2.87101	4.80734e-08	6.23631e-07	-1.25045	0.420318	171982	409170	154925	168239	166614	164955	185023	192133	429802	426152	425960	446353	378932	347822
LC	10.36_276.2081n	277.215	10.3624		pos	Stearidonic acid	HMDB0006547	Lipids and lipid-like molecules	Fatty Acyls	Lineolic acids and derivatives	C16300	55.2	81.4	M+H-H2O, M+H	C18H28O2	-3.04962	13.3916	1.74739e-11	4.15616e-09	-2.16246	0.223374	1.46113e+06	6.54116e+06	1.50415e+06	1.60042e+06	1.4499e+06	1.3254e+06	1.55704e+06	1.32985e+06	6.18789e+06	6.19552e+06	6.28698e+06	6.98507e+06	6.67871e+06	6.91279e+06
LC	3.76_147.0437m/z	147.044	3.75643		pos	Coumarin	HMDB0001218	Phenylpropanoids and polyketides	Coumarins and derivatives	Unclassified	C05851	47.1	39.2	M+H	C9H6O2	-2.2264	1.30571	3.31425e-05	9.9538e-05	5.27052	38.5997	53851.7	1395.13	68747.8	62231.7	64448.4	32534.4	66309.9	28837.8	1329.59	1312.92	1368.4	1603.65	1361.36	1394.85
